# Supplementary material for: Cellulose Acetate-Based Electrospun Materials with a Variety of Biological Potentials: Antibacterial, Antifungal and Anticancer
Source: Polymers (Basel). 2021 May 18;13(10):1631. doi: 10.3390/polym13101631 (PMC8157284; doi:10.3390/polym13101631)
Supplement: Supplementary file 1 [file polymers-13-01631-s001.zip]

Archive with 1 entries (1 files):
- polymers-1231518-supplementary.pdf
